# Supplementary material for: Subacute Octahydro-1,3,5,7-tetranitro-1,3,5,7-tetrazocine Exposure Induces Neurobehavioral Deficits and Hippocampal Demyelination in Mice
Source: Toxics. 2026 Jul 11;14(7):605. doi: 10.3390/toxics14070605 (PMC13431414; doi:10.3390/toxics14070605)
Supplement: Supplementary file 1 [file toxics-14-00605-s001.zip]

Archive with 1 entries (1 files):
- toxics-4406074-supplementary.pdf
